# Supplementary material for: Development of a Genus-Universal Nucleotide Signature for the Identification and Supervision of Ephedra-Containing Products
Source: Molecules. 2022 Apr 6;27(7):2342. doi: 10.3390/molecules27072342 (PMC9000813; doi:10.3390/molecules27072342)
Supplement: Supplementary file 1 [file molecules-27-02342-s001.zip]

Archive with 1 entries (1 files):
- molecules-1664713-supplementary.pdf
